# Supplementary material for: Exploiting the Genomic Diversity of Rice (Oryza sativa L.): SNP-Typing in 11 Early-Backcross Introgression-Breeding Populations
Source: Front Plant Sci. 2018 Jun 22;9:849. doi: 10.3389/fpls.2018.00849 (PMC6024854; doi:10.3389/fpls.2018.00849)
Supplement: TABLE S1 — Functional details of identified deleterious SNPs in biotic and abiotic loci. [file Data_Sheet_1.XLSX]

## Sheet: Del_Biotic_Abiotic
Supplementry Table 1: Functional details of identified deleterious SNPs in biotic and abiotic loci
Loci	Position	Codon change	Amino acid change	Function
Os01g01689	349360	Gct/Act	A/T	phosphatidylinositol 3- and 4-kinase family protein, expressed
Os01g16950	9690942	Gcc/Acc	A/T	zinc finger, C3HC4 type domain containing protein, expressed
Os01g02000	540359	Gat/Cat	D/H	phosphate transporter 1, putative, expressed
Os02g03590	1466547	Gtt/Att	V/I	expressed protein
Os02g05910	2934296	gAa/gTa	E/V	phytosulfokine receptor precursor, putative, expressed
Os02g14680	8092927	tTc/tCc	F/S	UDP-glucoronosyl and UDP-glucosyl transferase domain containing protein, expressed
Os02g18670	10885006	Agt/Tgt	S/C	ABC transporter family protein, putative, expressed
Os02g31040	18549852	G/A	G/A	dihydrolipoyllysine-residue succinyltransferase component of 2-oxoglutarate dehydrogenase complex, mitochondrial precursor, putative, expressed
Os03g63240	35730230	cAa/cGa	Q/R	disease resistance protein, putative, expressed
Os04g02720	1042832	tCg/tTg	S/L	potassium channel KAT2, putative, expressed
Os04g28210	16668010	atG/atA	M/I	verticillium wilt disease resistance protein, putative, expressed
Os05g40150	23583223	Aca/Gca	T/A	RGH2B, putative, expressed
Os07g02810	1057162	caA/caG	Q/Q	L-ascorbate oxidase homolog precursor, putative, expressed
Os08g24380	14716092	Cgt/Tgt	R/C	NB-ARC domain containing protein, expressed
Os09g20020	11990924	caA/caT	Q/H	NBS-LRR resistance-like protein B8, putative, expressed
Os09g14410	8512905	Aaa/Gaa	K/E	expressed protein
Os11g12330	6884254	aaA/aaC	K/N	disease resistance protein RPM1, putative, expressed
Os11g29920	17389929	Aaa/Gaa	K/E	NB-ARC domain containing protein, expressed
Os11g30050	17481555	Gat/Aat	D/N	expressed protein
Os11g37000	21840019	Gcc/Acc	A/T	heat shock protein DnaJ, putative, expressed
Os11g47560	28740333	Cgg/Tgg	R/W	glycosyl hydrolase, putative, expressed
Os12g10710	5747314	ttA/ttC	L/F	NB-ARC domain containing protein, expressed
Os12g15590	8910151	Ttg/Gtg	L/V	heat shock protein DnaJ, putative, expressed
Os12g28250	16687362	Caa/Gaa	Q/E	disease resistance protein RPM1, putative, expressed

## Sheet: Del_Excluding_Biotic_Abiotic
Supplementary Table 2 : Functional details of identified deleterious SNPs excluding biotic and abiotic loci
Loci	Position	Codon change	Amino acid change	Function
LOC_Os01g01830	445621	gaC/gaT	D/D	OsPOP1 - Putative Prolyl Oligopeptidase homologue, expressed
LOC_Os01g02320	734481	C/A	P/Q	protein kinase domain containing protein, expressed
LOC_Os01g07920	3827829	Agg/Tgg	R/W	prolyl 4-hydroxylase, putative, expressed
LOC_Os01g12490	6859723	atG/atT	M/I	flavin monooxygenase, putative, expressed
LOC_Os01g16950	9690942	Gcc/Acc	A/T	zinc finger, C3HC4 type domain containing protein, expressed
LOC_Os01g17150	9860292	gCc/gAc	A/D	plastid-specific 50S ribosomal protein 5, chloroplast precursor, putative, expressed
LOC_Os01g24060	13563572	Ctt/Ttt	L/F	importin subunit alpha, putative, expressed
LOC_Os01g25010	14102621	cCa/cAa	P/Q	flavonol synthase/flavanone 3-hydroxylase, putative, expressed
LOC_Os01g36540	20281561	cTa/cGa	L/R	pentatricopeptide, putative, expressed
LOC_Os01g47660	27267030	caC/caT	H/H	60S ribosomal protein L18a, putative, expressed
LOC_Os01g66690	38739656	ttT/ttG	F/L	ZIP4/SPO22, putative, expressed
LOC_Os02g01500	290413	Ggc/Agc	G/S	2-oxo acid dehydrogenases acyltransferase domain containing protein, expressed
LOC_Os02g02290	750197	Ggt/Tgt	G/C	SNF2 family N-terminal domain containing protein, expressed
LOC_Os02g18670	10885006	Agt/Tgt	S/C	ABC transporter family protein, putative, expressed
LOC_Os02g27880	16503721	Aat/Gat	N/D	EF hand family protein, expressed
LOC_Os02g29140	17260559	Gct/Act	A/T	ankyrin, putative, expressed
LOC_Os02g29480	17510845	gGc/gTc	G/V	RNA-binding protein-like, putative, expressed
LOC_Os02g39480	23822432	Gta/Tta	V/L	protein phosphatase 2C, putative, expressed
LOC_Os02g48300	29556620	Cgt/Tgt	R/C	OsFBX60 - F-box domain containing protein, expressed
LOC_Os03g18010	10025450	aCt/aTt	T/I	phospholipase C, putative, expressed
LOC_Os03g19930	11212868	gaC/gaT	D/D	adenylosuccinate lyase, putative, expressed
LOC_Os03g25080	14324481	Tcg/Acg	S/T	OsFBX86 - F-box domain containing protein, expressed
LOC_Os03g52040	29859012	aTg/aAg	M/K	OsSCP19 - Putative Serine Carboxypeptidase homologue, expressed
LOC_Os03g52040	29859012	aTg/aAg	M/K	OsSCP19 - Putative Serine Carboxypeptidase homologue, expressed
LOC_Os03g52040	29859012	aTg/aAg	M/K	OsSCP19 - Putative Serine Carboxypeptidase homologue, expressed
LOC_Os04g27790	16422796	A/T	#	terpene synthase, putative, expressed
LOC_Os04g40490	24057390	Cta/Ata	L/I	glycosyl hydrolase family 5 protein, putative, expressed
LOC_Os04g51090	30257398	Acg/Ccg	T/P	tRNA-splicing endonuclease positive effector-related, putative, expressed
LOC_Os05g01240	165166	C/G	#	AML1, putative, expressed
LOC_Os05g03900	1743738	Aaa/Gaa	K/E	WRKY109, expressed
LOC_Os05g09620	5431918	atA/atG	I/M	SCC3, putative, expressed
LOC_Os05g12130	6935237	Tcc/Ccc	S/P	EMB2261, putative, expressed
LOC_Os05g23960	13797620	Ttt/Att	F/I	pentatricopeptide, putative, expressed
LOC_Os05g32710	19157098	tAc/tGc	Y/C	Alpha amylase, catalytic domain containing protein, expressed
LOC_Os05g33710	19842481	cAt/cTt	H/L	WD domain, G-beta repeat domain containing protein, expressed
LOC_Os05g40200	23605873	Cgg/Tgg	R/W	inactive receptor kinase At2g26730 precursor, putative, expressed
LOC_Os05g51110	29321000	gTt/gCt	V/A	expressed protein
LOC_Os06g02390	819995	aTa/aCa	I/T	ADP-ribosylation factor 1, putative, expressed
LOC_Os06g05590	2533351	cGa/cAa	R/Q	OsFBX186 - F-box domain containing protein, expressed
LOC_Os06g08560	4254434	Cgt/Tgt	R/C	multidrug resistance-associated protein 11, putative, expressed
LOC_Os06g12410	6736418	Gtc/Atc	V/I	GDSL-like lipase/acylhydrolase, putative, expressed
LOC_Os06g40910	24388317	Cgg/Tgg	R/W	cytidine/deoxycytidylate deaminase, putative, expressed
LOC_Os06g43710	26317565	tAc/tCc	Y/S	glucosidase II beta subunit-like domain containing protein, expressed
LOC_Os07g16140	9401046	Gag/Aag	E/K	FAD binding protein, putative, expressed
LOC_Os07g34870	20900410	ccG/ccA	P/P	aspartic proteinase nepenthesin precursor, putative, expressed
LOC_Os07g38260	22945030	gTt/gCt	V/A	insulin-degrading enzyme, putative, expressed
LOC_Os07g34870	20900410	ccG/ccA	P/P	aspartic proteinase nepenthesin precursor, putative, expressed
LOC_Os07g38170	22890778	Ctc/Gtc	L/V	remorin, putative, expressed
LOC_Os08g02640	1093190	aCg/aTg	T/M	succinate dehydrogenase iron-sulfur subunit 2,mitochondrial precursor, putative, expressed
LOC_Os08g03240	1504912	aCc/aTc	T/I	lectin-like receptor kinase 1, putative, expressed
LOC_Os08g09260	5383363	aAa/aTa	K/I	tRNA synthetase, putative, expressed
LOC_Os08g09350	5422753	cgT/cgA	R/R	gar2, putative, expressed
LOC_Os08g09910	5721844	aGt/aTt	S/I	OsFBX276 - F-box domain containing protein, expressed
LOC_Os08g14610	8792370	gAa/gGa	E/G	DRD1, putative, expressed
LOC_Os08g14950	9018691	tCt/tGt	S/C	receptor-like protein kinase 2 precursor, putative, expressed
LOC_Os08g17784	10901923	gTt/gCt	V/A	purple acid phosphatase, putative, expressed
LOC_Os08g41630	26296506	tAt/tGt	Y/C	ubiquitin carboxyl-terminal hydrolase family protein, expressed
LOC_Os09g15810	9653288	Ggc/Cgc	G/R	bifunctional protein folD, putative, expressed
LOC_Os09g26110	15711689	cCg/cTg	P/L	expressed protein
LOC_Os09g36700	21166627	tTc/tAc	F/Y	ribonuclease T2 family domain containing protein, expressed
LOC_Os09g37800	21779940	Atg/Ctg	M/L	serine/threonine kinase, putative, expressed
LOC_Os10g03660	1622787	Ccg/Tcg	P/S	OsFBX345 - F-box domain containing protein, expressed
LOC_Os10g03700	1668026	cGg/cAg	R/Q	transposon protein, putative, CACTA, En/Spm sub-class, expressed
LOC_Os10g04510	2143808	Ctg/Atg	L/M	expressed protein
LOC_Os10g06090	3097431	Ctc/Gtc	L/V	OsWAK104 - OsWAK receptor-like protein kinase, expressed
LOC_Os10g09870	5341512	cCg/cTg	P/L	HVA22, putative, expressed
LOC_Os10g17790	9002371	Cgc/Tgc	R/C	remorin C-terminal domain containing protein, putative, expressed
LOC_Os10g18530	9400302	Gcg/Tcg	A/S	cytokinin-O-glucosyltransferase 2, putative, expressed
LOC_Os10g22484	11656762	Cgg/Tgg	R/W	RGH2B, putative, expressed
LOC_Os11g02950	1021140	aaG/aaC	K/N	auxin efflux carrier component, putative, expressed
LOC_Os11g03060	1078241	gCg/gTg	A/V	SNF7 domain containing protein, putative, expressed
LOC_Os11g10910	6021457	Gtc/Atc	V/I	chloroplast nucleoid DNA-binding protein, putative, expressed
LOC_Os11g12650	7128472	gAg/gTg	E/V	PHD-finger domain containing protein, putative, expressed
LOC_Os11g29720	17235184	ttC/ttG	F/L	cytochrome P450, putative, expressed
LOC_Os12g06490	3129558	Ggt/Tgt	G/C	STE_PAK_Ste20_Slob_Wnk.6 - STE kinases include homologs to sterile 7, sterile 11 and sterile 20 from yeast, expressed
LOC_Os12g07670	3857768	Aca/Gca	T/A	transmembrane 9 superfamily member, putative, expressed
LOC_Os12g07800	3942613	Cgg/Tgg	R/W	S-locus-like receptor protein kinase, putative, expressed
LOC_Os12g18530	10714901	Ggt/Agt	G/S	nucleotidyltransferase, putative, expressed
