# Supplementary material for: Exploiting the Genomic Diversity of Rice (Oryza sativa L.): SNP-Typing in 11 Early-Backcross Introgression-Breeding Populations
Source: Front Plant Sci. 2018 Jun 22;9:849. doi: 10.3389/fpls.2018.00849 (PMC6024854; doi:10.3389/fpls.2018.00849)
Supplement: DATASHEET S2 — List of genotypes used for tGBS along with coding. [file Data_Sheet_2.xlsx]

## Sheet: complete list 
TGBS Panel
Sample No.	Designation	Recipient Parent	Donor Parent	GID	Code
1	GSR IR2-1-L1-L1-L2	Weed Tolerant Rice 1 (RP2)	Haoannong (DP1)	4002337	wtr 1
2	GSR IR2-1-L1-L1-R2	Weed Tolerant Rice 1 (RP2)	Haoannong (DP1)	4002338	wtr 2
3	GSR IR2-1-L1-L1-Y2	Weed Tolerant Rice 1 (RP2)	Haoannong (DP1)	4020891	wtr 3
4	GSR IR2-1-L1-N1-L2	Weed Tolerant Rice 1 (RP2)	Haoannong (DP1)	4002339	wtr 4
5	GSR IR2-1-L1-N1-Y2	Weed Tolerant Rice 1 (RP2)	Haoannong (DP1)	4020892	wtr 5
6	GSR IR2-1-L1-S1-L2	Weed Tolerant Rice 1 (RP2)	Haoannong (DP1)	4002340	wtr 6
7	GSR IR2-1-L1-S1-R2	Weed Tolerant Rice 1 (RP2)	Haoannong (DP1)	4020893	wtr 7
8	GSR IR2-1-L1-S1-R3	Weed Tolerant Rice 1 (RP2)	Haoannong (DP1)	4002341	wtr 8
9	GSR IR2-1-L1-S1-Y2	Weed Tolerant Rice 1 (RP2)	Haoannong (DP1)	4020894	wtr 9
10	GSR IR2-1-L1-Y1-L2	Weed Tolerant Rice 1 (RP2)	Haoannong (DP1)	4022431	wtr 10
11	GSR IR2-1-L1-Y1-R2	Weed Tolerant Rice 1 (RP2)	Haoannong (DP1)	4022432	wtr 11
12	GSR IR2-1-L1-Y1-Y2	Weed Tolerant Rice 1 (RP2)	Haoannong (DP1)	4022433	wtr 12
13	GSR IR2-1-L11-S1-L2	Weed Tolerant Rice 1 (RP2)	Haoannong (DP1)	4020901	wtr 13
14	GSR IR2-1-L11-S1-R2	Weed Tolerant Rice 1 (RP2)	Haoannong (DP1)	4002342	wtr 14
15	GSR IR2-1-L11-S1-Y2	Weed Tolerant Rice 1 (RP2)	Haoannong (DP1)	4020902	wtr 15
16	GSR IR2-1-L11-S1-Y3	Weed Tolerant Rice 1 (RP2)	Haoannong (DP1)	4020903	wtr 16
17	GSR IR2-1-L13-DT1-L2	Weed Tolerant Rice 1 (RP2)	Haoannong (DP1)	4024518	wtr 17
18	GSR IR2-1-L13-DT1-R2	Weed Tolerant Rice 1 (RP2)	Haoannong (DP1)	4024519	wtr 18
19	GSR IR2-1-L13-DT1-Y2	Weed Tolerant Rice 1 (RP2)	Haoannong (DP1)	4024520	wtr 19
20	GSR IR2-1-L13-DT1-Y3	Weed Tolerant Rice 1 (RP2)	Haoannong (DP1)	4024521	wtr 20
21	GSR IR2-1-L3-L1-L2	Weed Tolerant Rice 1 (RP2)	Haoannong (DP1)	4020895	wtr 21
22	GSR IR2-1-L3-L1-R2	Weed Tolerant Rice 1 (RP2)	Haoannong (DP1)	4002343	wtr 22
23	GSR IR2-1-L3-L1-Y2	Weed Tolerant Rice 1 (RP2)	Haoannong (DP1)	4020896	wtr 23
24	GSR IR2-1-L4-L1-L2	Weed Tolerant Rice 1 (RP2)	Haoannong (DP1)	4020897	wtr 24
25	GSR IR2-1-L4-L1-R2	Weed Tolerant Rice 1 (RP2)	Haoannong (DP1)	4020898	wtr 25
26	GSR IR2-1-L4-L1-Y2	Weed Tolerant Rice 1 (RP2)	Haoannong (DP1)	4002344	wtr 26
27	GSR IR2-1-L5-S1-L2	Weed Tolerant Rice 1 (RP2)	Haoannong (DP1)	4024512	wtr 27
28	GSR IR2-1-L5-S1-R2	Weed Tolerant Rice 1 (RP2)	Haoannong (DP1)	4024513	wtr 28
29	GSR IR2-1-L5-S1-Y2	Weed Tolerant Rice 1 (RP2)	Haoannong (DP1)	4024514	wtr 29
30	GSR IR2-1-L7-S2-L2	Weed Tolerant Rice 1 (RP2)	Haoannong (DP1)	4024515	wtr 30
31	GSR IR2-1-L7-S2-R2	Weed Tolerant Rice 1 (RP2)	Haoannong (DP1)	4024516	wtr 31
32	GSR IR2-1-L7-S2-Y2	Weed Tolerant Rice 1 (RP2)	Haoannong (DP1)	4024517	wtr 32
33	GSR IR2-1-L8-S1-L2	Weed Tolerant Rice 1 (RP2)	Haoannong (DP1)	4020899	wtr 33
34	GSR IR2-1-L8-S1-R2	Weed Tolerant Rice 1 (RP2)	Haoannong (DP1)	4002345	wtr 34
35	GSR IR2-1-L8-S1-Y2	Weed Tolerant Rice 1 (RP2)	Haoannong (DP1)	4020900	wtr 35
36	GSR IR2-1-R1-N1-L2	Weed Tolerant Rice 1 (RP2)	Haoannong (DP1)	4024522	wtr 36
37	GSR IR2-1-R1-N1-R2	Weed Tolerant Rice 1 (RP2)	Haoannong (DP1)	4024523	wtr 37
38	GSR IR2-1-R1-N1-Y2	Weed Tolerant Rice 1 (RP2)	Haoannong (DP1)	4024524	wtr 38
39	GSR IR2-1-R1-N1-Y3	Weed Tolerant Rice 1 (RP2)	Haoannong (DP1)	4024525	wtr 39
40	GSR IR2-1-R11-L1-L2	Weed Tolerant Rice 1 (RP2)	Haoannong (DP1)	4024535	wtr 40
41	GSR IR2-1-R11-L1-R2	Weed Tolerant Rice 1 (RP2)	Haoannong (DP1)	4024536	wtr 41
42	GSR IR2-1-R12-L1-L2	Weed Tolerant Rice 1 (RP2)	Haoannong (DP1)	4020912	wtr 42
43	GSR IR2-1-R12-L1-L3	Weed Tolerant Rice 1 (RP2)	Haoannong (DP1)	4020913	wtr 43
44	GSR IR2-1-R12-L1-R2	Weed Tolerant Rice 1 (RP2)	Haoannong (DP1)	4020914	wtr 44
45	GSR IR2-1-R12-L1-Y2	Weed Tolerant Rice 1 (RP2)	Haoannong (DP1)	4020915	wtr 45
46	GSR IR2-1-R12-L1-Y3	Weed Tolerant Rice 1 (RP2)	Haoannong (DP1)	4002346	wtr 46
47	GSR IR2-1-R12-L1-Y4	Weed Tolerant Rice 1 (RP2)	Haoannong (DP1)	4020916	wtr 47
48	GSR IR2-1-R14-L1-L2	Weed Tolerant Rice 1 (RP2)	Haoannong (DP1)	4024537	wtr 48
49	GSR IR2-1-R14-L1-L3	Weed Tolerant Rice 1 (RP2)	Haoannong (DP1)	4024538	wtr 49
50	GSR IR2-1-R14-L1-R2	Weed Tolerant Rice 1 (RP2)	Haoannong (DP1)	4024539	wtr 50
51	GSR IR2-1-R4-L1-L2	Weed Tolerant Rice 1 (RP2)	Haoannong (DP1)	4002347	wtr 51
52	GSR IR2-1-R4-L1-R2	Weed Tolerant Rice 1 (RP2)	Haoannong (DP1)	4020904	wtr 52
53	GSR IR2-1-R4-L1-Y2	Weed Tolerant Rice 1 (RP2)	Haoannong (DP1)	4020905	wtr 53
54	GSR IR2-1-R4-SU1-L2	Weed Tolerant Rice 1 (RP2)	Haoannong (DP1)	4020906	wtr 54
55	GSR IR2-1-R4-SU1-L3	Weed Tolerant Rice 1 (RP2)	Haoannong (DP1)	4020907	wtr 55
56	GSR IR2-1-R4-SU1-R2	Weed Tolerant Rice 1 (RP2)	Haoannong (DP1)	4002348	wtr 56
57	GSR IR2-1-R4-SU1-Y2	Weed Tolerant Rice 1 (RP2)	Haoannong (DP1)	4020908	wtr 57
58	GSR IR2-1-R4-SU2-L2	Weed Tolerant Rice 1 (RP2)	Haoannong (DP1)	4022434	wtr 58
59	GSR IR2-1-R4-SU2-R2	Weed Tolerant Rice 1 (RP2)	Haoannong (DP1)	4022435	wtr 59
60	GSR IR2-1-R4-SU2-Y2	Weed Tolerant Rice 1 (RP2)	Haoannong (DP1)	4022436	wtr 60
61	GSR IR2-1-R4-U1-L2	Weed Tolerant Rice 1 (RP2)	Haoannong (DP1)	4022437	wtr 61
62	GSR IR2-1-R4-U1-R2	Weed Tolerant Rice 1 (RP2)	Haoannong (DP1)	4022438	wtr 62
63	GSR IR2-1-R4-U1-Y2	Weed Tolerant Rice 1 (RP2)	Haoannong (DP1)	4022439	wtr 63
64	GSR IR2-1-R5-N1-L2	Weed Tolerant Rice 1 (RP2)	Haoannong (DP1)	4020909	wtr 64
65	GSR IR2-1-R5-N1-R2	Weed Tolerant Rice 1 (RP2)	Haoannong (DP1)	4020910	wtr 65
66	GSR IR2-1-R5-N1-Y2	Weed Tolerant Rice 1 (RP2)	Haoannong (DP1)	4020911	wtr 66
67	GSR IR2-1-R5-N1-Y3	Weed Tolerant Rice 1 (RP2)	Haoannong (DP1)	4002349	wtr 67
68	GSR IR2-1-R8-DT1-L2	Weed Tolerant Rice 1 (RP2)	Haoannong (DP1)	4024526	wtr 68
69	GSR IR2-1-R8-DT1-R2	Weed Tolerant Rice 1 (RP2)	Haoannong (DP1)	4024527	wtr 69
70	GSR IR2-1-R8-DT1-Y2	Weed Tolerant Rice 1 (RP2)	Haoannong (DP1)	4024528	wtr 70
71	GSR IR2-1-R8-L1-L2	Weed Tolerant Rice 1 (RP2)	Haoannong (DP1)	4024529	wtr 71
72	GSR IR2-1-R8-L1-L3	Weed Tolerant Rice 1 (RP2)	Haoannong (DP1)	4024530	wtr 72
73	GSR IR2-1-R8-L1-R2	Weed Tolerant Rice 1 (RP2)	Haoannong (DP1)	4024531	wtr 73
74	GSR IR2-1-R8-L1-Y2	Weed Tolerant Rice 1 (RP2)	Haoannong (DP1)	4024532	wtr 74
75	GSR IR2-1-R9-L1-L2	Weed Tolerant Rice 1 (RP2)	Haoannong (DP1)	4024533	wtr 75
76	GSR IR2-1-R9-L1-R2	Weed Tolerant Rice 1 (RP2)	Haoannong (DP1)	4024534	wtr 76
77	GSR IR2-1-Y1-SU1-L2	Weed Tolerant Rice 1 (RP2)	Haoannong (DP1)	4024540	wtr 77
78	GSR IR2-1-Y1-SU1-R2	Weed Tolerant Rice 1 (RP2)	Haoannong (DP1)	4024541	wtr 78
79	GSR IR2-1-Y10-Y1-L2	Weed Tolerant Rice 1 (RP2)	Haoannong (DP1)	4024542	wtr 79
80	GSR IR2-1-Y10-Y1-R2	Weed Tolerant Rice 1 (RP2)	Haoannong (DP1)	4024543	wtr 80
81	GSR IR2-1-Y11-S1-L2	Weed Tolerant Rice 1 (RP2)	Haoannong (DP1)	4024544	wtr 81
82	GSR IR2-1-Y11-SU1-L2	Weed Tolerant Rice 1 (RP2)	Haoannong (DP1)	4024545	wtr 82
83	GSR IR2-1-Y11-SU1-R2	Weed Tolerant Rice 1 (RP2)	Haoannong (DP1)	4024546	wtr 83
84	GSR IR2-1-Y12-L1-L2	Weed Tolerant Rice 1 (RP2)	Haoannong (DP1)	4022442	wtr 84
85	GSR IR2-1-Y12-L1-R2	Weed Tolerant Rice 1 (RP2)	Haoannong (DP1)	4022443	wtr 85
86	GSR IR2-1-Y12-L1-Y2	Weed Tolerant Rice 1 (RP2)	Haoannong (DP1)	4022444	wtr 86
87	GSR IR2-1-Y12-N1-L2	Weed Tolerant Rice 1 (RP2)	Haoannong (DP1)	4020920	wtr 87
88	GSR IR2-1-Y12-N1-R2	Weed Tolerant Rice 1 (RP2)	Haoannong (DP1)	4002350	wtr 88
89	GSR IR2-1-Y12-N1-Y2	Weed Tolerant Rice 1 (RP2)	Haoannong (DP1)	4020921	wtr 89
90	GSR IR2-1-Y13-L1-L2	Weed Tolerant Rice 1 (RP2)	Haoannong (DP1)	4024547	wtr 90
91	GSR IR2-1-Y13-L1-R2	Weed Tolerant Rice 1 (RP2)	Haoannong (DP1)	4024548	wtr 91
92	GSR IR2-1-Y13-SU3-L2	Weed Tolerant Rice 1 (RP2)	Haoannong (DP1)	4024549	wtr 92
93	GSR IR2-1-Y13-SU3-R2	Weed Tolerant Rice 1 (RP2)	Haoannong (DP1)	4024550	wtr 93
94	GSR IR2-1-Y13-SU3-Y2	Weed Tolerant Rice 1 (RP2)	Haoannong (DP1)	4024551	wtr 94
95	GSR IR2-1-Y14-L1-L2	Weed Tolerant Rice 1 (RP2)	Haoannong (DP1)	4002351	wtr 95
96	GSR IR2-1-Y14-L1-R2	Weed Tolerant Rice 1 (RP2)	Haoannong (DP1)	4020922	wtr 96
97	GSR IR2-1-Y14-L1-R3	Weed Tolerant Rice 1 (RP2)	Haoannong (DP1)	4020923	wtr 97
98	GSR IR2-1-Y14-L1-R4	Weed Tolerant Rice 1 (RP2)	Haoannong (DP1)	4020924	wtr 98
99	GSR IR2-1-Y14-N1-L2	Weed Tolerant Rice 1 (RP2)	Haoannong (DP1)	4022445	wtr 99
100	GSR IR2-1-Y14-N1-R2	Weed Tolerant Rice 1 (RP2)	Haoannong (DP1)	4022446	wtr 100
101	GSR IR2-1-Y14-Y1-L2	Weed Tolerant Rice 1 (RP2)	Haoannong (DP1)	4022447	wtr 101
102	GSR IR2-1-Y14-Y1-R2	Weed Tolerant Rice 1 (RP2)	Haoannong (DP1)	4022448	wtr 102
103	GSR IR2-1-Y15-DT1-L2	Weed Tolerant Rice 1 (RP2)	Haoannong (DP1)	4022449	wtr 103
104	GSR IR2-1-Y15-DT1-R2	Weed Tolerant Rice 1 (RP2)	Haoannong (DP1)	4022450	wtr 104
105	GSR IR2-1-Y15-L1-L2	Weed Tolerant Rice 1 (RP2)	Haoannong (DP1)	4002353	wtr 105
106	GSR IR2-1-Y15-L1-R2	Weed Tolerant Rice 1 (RP2)	Haoannong (DP1)	4020925	wtr 106
107	GSR IR2-1-Y15-S2-L2	Weed Tolerant Rice 1 (RP2)	Haoannong (DP1)	4022451	wtr 107
108	GSR IR2-1-Y15-Y1-L2	Weed Tolerant Rice 1 (RP2)	Haoannong (DP1)	4022452	wtr 108
109	GSR IR2-1-Y16-S1-L2	Weed Tolerant Rice 1 (RP2)	Haoannong (DP1)	4020926	wtr 109
110	GSR IR2-1-Y16-S1-L3	Weed Tolerant Rice 1 (RP2)	Haoannong (DP1)	4020927	wtr 110
111	GSR IR2-1-Y16-S1-R2	Weed Tolerant Rice 1 (RP2)	Haoannong (DP1)	4002354	wtr 111
112	GSR IR2-1-Y16-Y1-L2	Weed Tolerant Rice 1 (RP2)	Haoannong (DP1)	4022453	wtr 112
113	GSR IR2-1-Y16-Y1-R2	Weed Tolerant Rice 1 (RP2)	Haoannong (DP1)	4022454	wtr 113
114	GSR IR2-1-Y2-S1-L2	Weed Tolerant Rice 1 (RP2)	Haoannong (DP1)	4002355	wtr 114
115	GSR IR2-1-Y2-S1-R2	Weed Tolerant Rice 1 (RP2)	Haoannong (DP1)	4020917	wtr 115
116	GSR IR2-1-Y2-U1-L2	Weed Tolerant Rice 1 (RP2)	Haoannong (DP1)	4022440	wtr 116
117	GSR IR2-1-Y2-U1-R2	Weed Tolerant Rice 1 (RP2)	Haoannong (DP1)	4022441	wtr 117
118	GSR IR2-1-Y9-Y1-L2	Weed Tolerant Rice 1 (RP2)	Haoannong (DP1)	4002356	wtr 118
119	GSR IR2-1-Y9-Y1-R2	Weed Tolerant Rice 1 (RP2)	Haoannong (DP1)	4020918	wtr 119
120	GSR IR2-1-Y9-Y1-Y2	Weed Tolerant Rice 1 (RP2)	Haoannong (DP1)	4020919	wtr 120
121	GSR IR2-4-L1-L1-L2	Weed Tolerant Rice 1 (RP2)	Cheng-Hui 448 (DP4)	4024552	wtr 121
122	GSR IR2-4-L1-L1-L3	Weed Tolerant Rice 1 (RP2)	Cheng-Hui 448 (DP4)	4024553	wtr 122
123	GSR IR2-4-L1-L1-R2	Weed Tolerant Rice 1 (RP2)	Cheng-Hui 448 (DP4)	4024554	wtr 123
124	GSR IR2-4-L1-L1-Y2	Weed Tolerant Rice 1 (RP2)	Cheng-Hui 448 (DP4)	4024555	wtr 124
125	GSR IR2-4-L12-S2-L2	Weed Tolerant Rice 1 (RP2)	Cheng-Hui 448 (DP4)	4024564	wtr 125
126	GSR IR2-4-L2-L1-L2	Weed Tolerant Rice 1 (RP2)	Cheng-Hui 448 (DP4)	4020928	wtr 126
127	GSR IR2-4-L2-L1-L3	Weed Tolerant Rice 1 (RP2)	Cheng-Hui 448 (DP4)	4002402	wtr 127
128	GSR IR2-4-L2-L1-R2	Weed Tolerant Rice 1 (RP2)	Cheng-Hui 448 (DP4)	4020929	wtr 128
129	GSR IR2-4-L2-L1-R3	Weed Tolerant Rice 1 (RP2)	Cheng-Hui 448 (DP4)	4020930	wtr 129
130	GSR IR2-4-L2-L1-Y2	Weed Tolerant Rice 1 (RP2)	Cheng-Hui 448 (DP4)	4020931	wtr 130
131	GSR IR2-4-L2-Y1-L2	Weed Tolerant Rice 1 (RP2)	Cheng-Hui 448 (DP4)	4022455	wtr 131
132	GSR IR2-4-L2-Y1-R2	Weed Tolerant Rice 1 (RP2)	Cheng-Hui 448 (DP4)	4022456	wtr 132
133	GSR IR2-4-L2-Y1-Y2	Weed Tolerant Rice 1 (RP2)	Cheng-Hui 448 (DP4)	4022457	wtr 133
134	GSR IR2-4-L3-Y1-L2	Weed Tolerant Rice 1 (RP2)	Cheng-Hui 448 (DP4)	4024556	wtr 134
135	GSR IR2-4-L3-Y1-R2	Weed Tolerant Rice 1 (RP2)	Cheng-Hui 448 (DP4)	4024557	wtr 135
136	GSR IR2-4-L3-Y1-R3	Weed Tolerant Rice 1 (RP2)	Cheng-Hui 448 (DP4)	4024558	wtr 136
137	GSR IR2-4-L5-L2-L2	Weed Tolerant Rice 1 (RP2)	Cheng-Hui 448 (DP4)	4024559	wtr 137
138	GSR IR2-4-L5-L2-Y2	Weed Tolerant Rice 1 (RP2)	Cheng-Hui 448 (DP4)	4024560	wtr 138
139	GSR IR2-4-L6-S1-L2	Weed Tolerant Rice 1 (RP2)	Cheng-Hui 448 (DP4)	4024561	wtr 139
140	GSR IR2-4-L7-Y1-L2	Weed Tolerant Rice 1 (RP2)	Cheng-Hui 448 (DP4)	4024562	wtr 140
141	GSR IR2-4-L7-Y1-R2	Weed Tolerant Rice 1 (RP2)	Cheng-Hui 448 (DP4)	4024563	wtr 141
142	GSR IR2-4-L9-L2-L2	Weed Tolerant Rice 1 (RP2)	Cheng-Hui 448 (DP4)	4002403	wtr 142
143	GSR IR2-4-L9-L2-R2	Weed Tolerant Rice 1 (RP2)	Cheng-Hui 448 (DP4)	4020932	wtr 143
144	GSR IR2-4-R16-L2-L2	Weed Tolerant Rice 1 (RP2)	Cheng-Hui 448 (DP4)	4002404	wtr 144
145	GSR IR2-4-R16-L2-R2	Weed Tolerant Rice 1 (RP2)	Cheng-Hui 448 (DP4)	4020935	wtr 145
146	GSR IR2-4-R16-L2-Y2	Weed Tolerant Rice 1 (RP2)	Cheng-Hui 448 (DP4)	4020936	wtr 146
147	GSR IR2-4-R16-L2-Y3	Weed Tolerant Rice 1 (RP2)	Cheng-Hui 448 (DP4)	4020937	wtr 147
148	GSR IR2-4-R2-L1-L2	Weed Tolerant Rice 1 (RP2)	Cheng-Hui 448 (DP4)	4024565	wtr 148
149	GSR IR2-4-R2-L1-L3	Weed Tolerant Rice 1 (RP2)	Cheng-Hui 448 (DP4)	4024566	wtr 149
150	GSR IR2-4-R2-L1-R2	Weed Tolerant Rice 1 (RP2)	Cheng-Hui 448 (DP4)	4024567	wtr 150
151	GSR IR2-4-R2-L1-Y2	Weed Tolerant Rice 1 (RP2)	Cheng-Hui 448 (DP4)	4024568	wtr 151
152	GSR IR2-4-R2-S1-L2	Weed Tolerant Rice 1 (RP2)	Cheng-Hui 448 (DP4)	4024569	wtr 152
153	GSR IR2-4-R2-S1-R2	Weed Tolerant Rice 1 (RP2)	Cheng-Hui 448 (DP4)	4024570	wtr 153
154	GSR IR2-4-R2-S1-Y2	Weed Tolerant Rice 1 (RP2)	Cheng-Hui 448 (DP4)	4024571	wtr 154
155	GSR IR2-4-R2-Y1-L2	Weed Tolerant Rice 1 (RP2)	Cheng-Hui 448 (DP4)	4024572	wtr 155
156	GSR IR2-4-R2-Y1-L3	Weed Tolerant Rice 1 (RP2)	Cheng-Hui 448 (DP4)	4024573	wtr 156
157	GSR IR2-4-R2-Y1-R2	Weed Tolerant Rice 1 (RP2)	Cheng-Hui 448 (DP4)	4024574	wtr 157
158	GSR IR2-4-R3-SU3-L2	Weed Tolerant Rice 1 (RP2)	Cheng-Hui 448 (DP4)	4020933	wtr 158
159	GSR IR2-4-R3-SU3-L3	Weed Tolerant Rice 1 (RP2)	Cheng-Hui 448 (DP4)	4002405	wtr 159
160	GSR IR2-4-R3-SU3-R2	Weed Tolerant Rice 1 (RP2)	Cheng-Hui 448 (DP4)	4020934	wtr 160
161	GSR IR2-4-R4-S1-L2	Weed Tolerant Rice 1 (RP2)	Cheng-Hui 448 (DP4)	4024575	wtr 161
162	GSR IR2-4-R4-S1-R2	Weed Tolerant Rice 1 (RP2)	Cheng-Hui 448 (DP4)	4024576	wtr 162
163	GSR IR2-4-R6-S1-L2	Weed Tolerant Rice 1 (RP2)	Cheng-Hui 448 (DP4)	4024577	wtr 163
164	GSR IR2-4-R6-S1-R2	Weed Tolerant Rice 1 (RP2)	Cheng-Hui 448 (DP4)	4024578	wtr 164
165	GSR IR2-4-R8-L1-L2	Weed Tolerant Rice 1 (RP2)	Cheng-Hui 448 (DP4)	4024579	wtr 165
166	GSR IR2-4-R8-L1-R2	Weed Tolerant Rice 1 (RP2)	Cheng-Hui 448 (DP4)	4024580	wtr 166
167	GSR IR2-4-R8-L1-Y2	Weed Tolerant Rice 1 (RP2)	Cheng-Hui 448 (DP4)	4024581	wtr 167
168	GSR IR2-4-R8-S1-L2	Weed Tolerant Rice 1 (RP2)	Cheng-Hui 448 (DP4)	4024582	wtr 168
169	GSR IR2-4-R8-S1-R2	Weed Tolerant Rice 1 (RP2)	Cheng-Hui 448 (DP4)	4024583	wtr 169
170	GSR IR2-4-R8-S1-Y2	Weed Tolerant Rice 1 (RP2)	Cheng-Hui 448 (DP4)	4024584	wtr 170
171	GSR IR2-4-Y10-L1-L2	Weed Tolerant Rice 1 (RP2)	Cheng-Hui 448 (DP4)	4024588	wtr 171
172	GSR IR2-4-Y10-L1-L3	Weed Tolerant Rice 1 (RP2)	Cheng-Hui 448 (DP4)	4024589	wtr 172
173	GSR IR2-4-Y10-L1-R2	Weed Tolerant Rice 1 (RP2)	Cheng-Hui 448 (DP4)	4024590	wtr 173
174	GSR IR2-4-Y10-L1-Y2	Weed Tolerant Rice 1 (RP2)	Cheng-Hui 448 (DP4)	4024591	wtr 174
175	GSR IR2-4-Y12-L1-L2	Weed Tolerant Rice 1 (RP2)	Cheng-Hui 448 (DP4)	4020942	wtr 175
176	GSR IR2-4-Y12-L1-L3	Weed Tolerant Rice 1 (RP2)	Cheng-Hui 448 (DP4)	4002406	wtr 176
177	GSR IR2-4-Y12-L1-R2	Weed Tolerant Rice 1 (RP2)	Cheng-Hui 448 (DP4)	4020943	wtr 177
178	GSR IR2-4-Y12-L1-R3	Weed Tolerant Rice 1 (RP2)	Cheng-Hui 448 (DP4)	4020944	wtr 178
179	GSR IR2-4-Y12-L1-Y2	Weed Tolerant Rice 1 (RP2)	Cheng-Hui 448 (DP4)	4020945	wtr 179
180	GSR IR2-4-Y4-L1-L2	Weed Tolerant Rice 1 (RP2)	Cheng-Hui 448 (DP4)	4020938	wtr 180
181	GSR IR2-4-Y4-L1-L3	Weed Tolerant Rice 1 (RP2)	Cheng-Hui 448 (DP4)	4002407	wtr 181
182	GSR IR2-4-Y4-L1-R2	Weed Tolerant Rice 1 (RP2)	Cheng-Hui 448 (DP4)	4020939	wtr 182
183	GSR IR2-4-Y4-L1-Y2	Weed Tolerant Rice 1 (RP2)	Cheng-Hui 448 (DP4)	4020940	wtr 183
184	GSR IR2-4-Y4-L1-Y3	Weed Tolerant Rice 1 (RP2)	Cheng-Hui 448 (DP4)	4020941	wtr 184
185	GSR IR2-4-Y6-L1-L2	Weed Tolerant Rice 1 (RP2)	Cheng-Hui 448 (DP4)	4024585	wtr 185
186	GSR IR2-4-Y6-L1-L3	Weed Tolerant Rice 1 (RP2)	Cheng-Hui 448 (DP4)	4024586	wtr 186
187	GSR IR2-4-Y6-L1-R2	Weed Tolerant Rice 1 (RP2)	Cheng-Hui 448 (DP4)	4024587	wtr 187
188	GSR IR2-5-L10-U1-L2	Weed Tolerant Rice 1 (RP2)	Feng-Ai-Zan (DP5)	4002408	wtr 188
189	GSR IR2-5-L10-U1-R2	Weed Tolerant Rice 1 (RP2)	Feng-Ai-Zan (DP5)	4002409	wtr 189
190	GSR IR2-5-L10-U1-Y2	Weed Tolerant Rice 1 (RP2)	Feng-Ai-Zan (DP5)	4002410	wtr 190
191	GSR IR2-5-L10-Y1-L2	Weed Tolerant Rice 1 (RP2)	Feng-Ai-Zan (DP5)	4020946	wtr 191
192	GSR IR2-5-L10-Y1-R2	Weed Tolerant Rice 1 (RP2)	Feng-Ai-Zan (DP5)	4020947	wtr 192
193	GSR IR2-5-L10-Y1-Y2	Weed Tolerant Rice 1 (RP2)	Feng-Ai-Zan (DP5)	4002411	wtr 193
194	GSR IR2-5-L15-L1-L2	Weed Tolerant Rice 1 (RP2)	Feng-Ai-Zan (DP5)	4020948	wtr 194
195	GSR IR2-5-L15-L1-R2	Weed Tolerant Rice 1 (RP2)	Feng-Ai-Zan (DP5)	4020949	wtr 195
196	GSR IR2-5-L15-L1-Y2	Weed Tolerant Rice 1 (RP2)	Feng-Ai-Zan (DP5)	4020950	wtr 196
197	GSR IR2-5-L15-L1-Y3	Weed Tolerant Rice 1 (RP2)	Feng-Ai-Zan (DP5)	4002412	wtr 197
198	GSR IR2-5-L7-L2-L2	Weed Tolerant Rice 1 (RP2)	Feng-Ai-Zan (DP5)	4024592	wtr 198
199	GSR IR2-5-L7-L2-R2	Weed Tolerant Rice 1 (RP2)	Feng-Ai-Zan (DP5)	4024593	wtr 199
200	GSR IR2-5-L7-L2-Y2	Weed Tolerant Rice 1 (RP2)	Feng-Ai-Zan (DP5)	4024594	wtr 200
201	GSR IR2-5-R12-S1-L2	Weed Tolerant Rice 1 (RP2)	Feng-Ai-Zan (DP5)	4024598	wtr 201
202	GSR IR2-5-R15-DT1-L2	Weed Tolerant Rice 1 (RP2)	Feng-Ai-Zan (DP5)	4022458	wtr 202
203	GSR IR2-5-R15-DT1-R2	Weed Tolerant Rice 1 (RP2)	Feng-Ai-Zan (DP5)	4022459	wtr 203
204	GSR IR2-5-R16-S3-L2	Weed Tolerant Rice 1 (RP2)	Feng-Ai-Zan (DP5)	4020951	wtr 204
205	GSR IR2-5-R16-S3-R2	Weed Tolerant Rice 1 (RP2)	Feng-Ai-Zan (DP5)	4002414	wtr 205
206	GSR IR2-5-R16-S3-R3	Weed Tolerant Rice 1 (RP2)	Feng-Ai-Zan (DP5)	4020952	wtr 206
207	GSR IR2-5-R16-S3-Y2	Weed Tolerant Rice 1 (RP2)	Feng-Ai-Zan (DP5)	4002415	wtr 207
208	GSR IR2-5-R16-S3-Y3	Weed Tolerant Rice 1 (RP2)	Feng-Ai-Zan (DP5)	4020953	wtr 208
209	GSR IR2-5-R8-Y2-L2	Weed Tolerant Rice 1 (RP2)	Feng-Ai-Zan (DP5)	4024595	wtr 209
210	GSR IR2-5-R8-Y2-R2	Weed Tolerant Rice 1 (RP2)	Feng-Ai-Zan (DP5)	4024596	wtr 210
211	GSR IR2-5-R8-Y2-Y2	Weed Tolerant Rice 1 (RP2)	Feng-Ai-Zan (DP5)	4024597	wtr 211
212	GSR IR2-5-Y10-L1-L2	Weed Tolerant Rice 1 (RP2)	Feng-Ai-Zan (DP5)	4024602	wtr 212
213	GSR IR2-5-Y10-Y1-R2	Weed Tolerant Rice 1 (RP2)	Feng-Ai-Zan (DP5)	4024607	wtr 213
214	GSR IR2-5-Y10-S2-L2	Weed Tolerant Rice 1 (RP2)	Feng-Ai-Zan (DP5)	4024604	wtr 214
215	GSR IR2-5-Y10-S2-R2	Weed Tolerant Rice 1 (RP2)	Feng-Ai-Zan (DP5)	4024605	wtr 215
216	GSR IR2-5-Y10-Y1-L2	Weed Tolerant Rice 1 (RP2)	Feng-Ai-Zan (DP5)	4024606	wtr 216
217	GSR IR2-5-Y10-Y1-R2	Weed Tolerant Rice 1 (RP2)	Feng-Ai-Zan (DP5)	4024607	wtr 217
218	GSR IR2-5-Y10-Y1-Y2	Weed Tolerant Rice 1 (RP2)	Feng-Ai-Zan (DP5)	4024608	wtr 218
219	GSR IR2-5-Y11-Y1-L2	Weed Tolerant Rice 1 (RP2)	Feng-Ai-Zan (DP5)	4024609	wtr 219
220	GSR IR2-5-Y11-Y1-R2	Weed Tolerant Rice 1 (RP2)	Feng-Ai-Zan (DP5)	4024610	wtr 220
221	GSR IR2-5-Y12-Y1-L2	Weed Tolerant Rice 1 (RP2)	Feng-Ai-Zan (DP5)	4002416	wtr 221
222	GSR IR2-5-Y12-Y1-L3	Weed Tolerant Rice 1 (RP2)	Feng-Ai-Zan (DP5)	4020954	wtr 222
223	GSR IR2-5-Y12-Y1-R2	Weed Tolerant Rice 1 (RP2)	Feng-Ai-Zan (DP5)	4020955	wtr 223
224	GSR IR2-5-Y2-L1-L2	Weed Tolerant Rice 1 (RP2)	Feng-Ai-Zan (DP5)	4024599	wtr 224
225	GSR IR2-5-Y2-L1-R2	Weed Tolerant Rice 1 (RP2)	Feng-Ai-Zan (DP5)	4024600	wtr 225
226	GSR IR2-5-Y2-L1-Y2	Weed Tolerant Rice 1 (RP2)	Feng-Ai-Zan (DP5)	4024601	wtr 226
227	GSR IR2-5-Y5-S2-L2	Weed Tolerant Rice 1 (RP2)	Feng-Ai-Zan (DP5)	4002417	wtr 227
228	GSR IR2-5-Y5-S2-R2	Weed Tolerant Rice 1 (RP2)	Feng-Ai-Zan (DP5)	4002418	wtr 228
229	GSR IR2-6-R1-Y1-L2	Weed Tolerant Rice 1 (RP2)	Y 134 (DP6)	4024611	wtr 229
230	GSR IR2-6-R1-Y1-R2	Weed Tolerant Rice 1 (RP2)	Y 134 (DP6)	4024612	wtr 230
231	GSR IR2-6-R1-Y1-R3	Weed Tolerant Rice 1 (RP2)	Y 134 (DP6)	4024613	wtr 231
232	GSR IR2-6-R15-S2-L2	Weed Tolerant Rice 1 (RP2)	Y 134 (DP6)	4024619	wtr 232
233	GSR IR2-6-R15-S2-R2	Weed Tolerant Rice 1 (RP2)	Y 134 (DP6)	4024620	wtr 233
234	GSR IR2-6-R15-S2-Y2	Weed Tolerant Rice 1 (RP2)	Y 134 (DP6)	4024621	wtr 234
235	GSR IR2-6-R2-N1-L2	Weed Tolerant Rice 1 (RP2)	Y 134 (DP6)	4024614	wtr 235
236	GSR IR2-6-R2-N1-R2	Weed Tolerant Rice 1 (RP2)	Y 134 (DP6)	4024615	wtr 236
237	GSR IR2-6-R3-S2-L2	Weed Tolerant Rice 1 (RP2)	Y 134 (DP6)	4024616	wtr 237
238	GSR IR2-6-R3-S2-R2	Weed Tolerant Rice 1 (RP2)	Y 134 (DP6)	4024617	wtr 238
239	GSR IR2-6-R3-S2-Y2	Weed Tolerant Rice 1 (RP2)	Y 134 (DP6)	4024618	wtr 239
240	GSR IR2-6-R4-N1-L2	Weed Tolerant Rice 1 (RP2)	Y 134 (DP6)	4022460	wtr 240
241	GSR IR2-6-R4-N1-R2	Weed Tolerant Rice 1 (RP2)	Y 134 (DP6)	4022461	wtr 241
242	GSR IR2-6-R4-N1-Y2	Weed Tolerant Rice 1 (RP2)	Y 134 (DP6)	4022462	wtr 242
243	GSR IR2-6-R4-N2-L2	Weed Tolerant Rice 1 (RP2)	Y 134 (DP6)	4002419	wtr 243
244	GSR IR2-6-R4-N2-R2	Weed Tolerant Rice 1 (RP2)	Y 134 (DP6)	4020956	wtr 244
245	GSR IR2-6-R4-N2-Y2	Weed Tolerant Rice 1 (RP2)	Y 134 (DP6)	4020957	wtr 245
246	GSR IR2-6-R4-S3-L2	Weed Tolerant Rice 1 (RP2)	Y 134 (DP6)	4020958	wtr 246
247	GSR IR2-6-R4-S3-R2	Weed Tolerant Rice 1 (RP2)	Y 134 (DP6)	4002420	wtr 247
248	GSR IR2-6-R4-S3-Y2	Weed Tolerant Rice 1 (RP2)	Y 134 (DP6)	4020959	wtr 248
249	GSR IR2-6-R4-S4-L2	Weed Tolerant Rice 1 (RP2)	Y 134 (DP6)	4002421	wtr 249
250	GSR IR2-6-R4-S4-R2	Weed Tolerant Rice 1 (RP2)	Y 134 (DP6)	4020960	wtr 250
251	GSR IR2-6-R4-S4-Y2	Weed Tolerant Rice 1 (RP2)	Y 134 (DP6)	4020961	wtr 251
252	GSR IR2-6-R4-Y1-L2	Weed Tolerant Rice 1 (RP2)	Y 134 (DP6)	4002422	wtr 252
253	GSR IR2-6-R4-Y1-R2	Weed Tolerant Rice 1 (RP2)	Y 134 (DP6)	4020962	wtr 253
254	GSR IR2-6-R4-Y1-Y2	Weed Tolerant Rice 1 (RP2)	Y 134 (DP6)	4002423	wtr 254
255	GSR IR2-6-R8-L1-L2	Weed Tolerant Rice 1 (RP2)	Y 134 (DP6)	4022463	wtr 255
256	GSR IR2-6-R8-L1-L3	Weed Tolerant Rice 1 (RP2)	Y 134 (DP6)	4022464	wtr 256
257	GSR IR2-6-R8-L1-R2	Weed Tolerant Rice 1 (RP2)	Y 134 (DP6)	4022465	wtr 257
258	GSR IR2-6-R8-L1-Y2	Weed Tolerant Rice 1 (RP2)	Y 134 (DP6)	4022466	wtr 258
259	GSR IR2-6-R8-Y1-L2	Weed Tolerant Rice 1 (RP2)	Y 134 (DP6)	4020963	wtr 259
260	GSR IR2-6-R8-Y1-R2	Weed Tolerant Rice 1 (RP2)	Y 134 (DP6)	4002424	wtr 260
261	GSR IR2-6-R8-Y1-R3	Weed Tolerant Rice 1 (RP2)	Y 134 (DP6)	4020964	wtr 261
262	GSR IR2-6-R8-Y1-Y2	Weed Tolerant Rice 1 (RP2)	Y 134 (DP6)	4020965	wtr 262
263	GSR IR2-7-L10-S1-L2	Weed Tolerant Rice 1 (RP2)	Zhong 413 (DP7)	4024631	wtr 263
264	GSR IR2-7-L10-S1-R2	Weed Tolerant Rice 1 (RP2)	Zhong 413 (DP7)	4024632	wtr 264
265	GSR IR2-7-L10-S1-Y2	Weed Tolerant Rice 1 (RP2)	Zhong 413 (DP7)	4024633	wtr 265
266	GSR IR2-7-L10-SU1-L2	Weed Tolerant Rice 1 (RP2)	Zhong 413 (DP7)	4024634	wtr 266
267	GSR IR2-7-L10-SU1-R2	Weed Tolerant Rice 1 (RP2)	Zhong 413 (DP7)	4024635	wtr 267
268	GSR IR2-7-L10-SU1-Y2	Weed Tolerant Rice 1 (RP2)	Zhong 413 (DP7)	4024636	wtr 268
269	GSR IR2-7-L12-S2-L2	Weed Tolerant Rice 1 (RP2)	Zhong 413 (DP7)	4020970	wtr 269
270	GSR IR2-7-L12-S2-R2	Weed Tolerant Rice 1 (RP2)	Zhong 413 (DP7)	4002425	wtr 270
271	GSR IR2-7-L4-L1-L2	Weed Tolerant Rice 1 (RP2)	Zhong 413 (DP7)	4024622	wtr 271
272	GSR IR2-7-L4-L1-R2	Weed Tolerant Rice 1 (RP2)	Zhong 413 (DP7)	4024623	wtr 272
273	GSR IR2-7-L4-L1-Y2	Weed Tolerant Rice 1 (RP2)	Zhong 413 (DP7)	4024624	wtr 273
274	GSR IR2-7-L4-L1-Y3	Weed Tolerant Rice 1 (RP2)	Zhong 413 (DP7)	4024625	wtr 274
275	GSR IR2-7-L4-SU1-L2	Weed Tolerant Rice 1 (RP2)	Zhong 413 (DP7)	4024626	wtr 275
276	GSR IR2-7-L4-SU1-L3	Weed Tolerant Rice 1 (RP2)	Zhong 413 (DP7)	4024627	wtr 276
277	GSR IR2-7-L4-SU1-R2	Weed Tolerant Rice 1 (RP2)	Zhong 413 (DP7)	4024628	wtr 277
278	GSR IR2-7-L4-SU1-R3	Weed Tolerant Rice 1 (RP2)	Zhong 413 (DP7)	4024629	wtr 278
279	GSR IR2-7-L4-SU1-Y2	Weed Tolerant Rice 1 (RP2)	Zhong 413 (DP7)	4024630	wtr 279
280	GSR IR2-7-L5-S1-L2	Weed Tolerant Rice 1 (RP2)	Zhong 413 (DP7)	4020966	wtr 280
281	GSR IR2-7-L5-S1-R2	Weed Tolerant Rice 1 (RP2)	Zhong 413 (DP7)	4020967	wtr 281
282	GSR IR2-7-L5-S1-Y2	Weed Tolerant Rice 1 (RP2)	Zhong 413 (DP7)	4002426	wtr 282
283	GSR IR2-7-L8-SU1-L2	Weed Tolerant Rice 1 (RP2)	Zhong 413 (DP7)	4022467	wtr 283
284	GSR IR2-7-L8-SU1-R2	Weed Tolerant Rice 1 (RP2)	Zhong 413 (DP7)	4022468	wtr 284
285	GSR IR2-7-L8-SU1-Y2	Weed Tolerant Rice 1 (RP2)	Zhong 413 (DP7)	4022469	wtr 285
286	GSR IR2-7-L8-SU2-L2	Weed Tolerant Rice 1 (RP2)	Zhong 413 (DP7)	4002427	wtr 286
287	GSR IR2-7-L8-SU2-R2	Weed Tolerant Rice 1 (RP2)	Zhong 413 (DP7)	4002428	wtr 287
288	GSR IR2-7-L8-SU2-Y2	Weed Tolerant Rice 1 (RP2)	Zhong 413 (DP7)	4020968	wtr 288
289	GSR IR2-7-L9-S1-L2	Weed Tolerant Rice 1 (RP2)	Zhong 413 (DP7)	4002429	wtr 289
290	GSR IR2-7-L9-S1-Y2	Weed Tolerant Rice 1 (RP2)	Zhong 413 (DP7)	4020969	wtr 290
291	GSR IR2-7-R12-SU3-L2	Weed Tolerant Rice 1 (RP2)	Zhong 413 (DP7)	4024652	wtr 291
292	GSR IR2-7-R12-SU3-R2	Weed Tolerant Rice 1 (RP2)	Zhong 413 (DP7)	4024653	wtr 292
293	GSR IR2-7-R13-SU1-L2	Weed Tolerant Rice 1 (RP2)	Zhong 413 (DP7)	4024654	wtr 293
294	GSR IR2-7-R13-SU1-R2	Weed Tolerant Rice 1 (RP2)	Zhong 413 (DP7)	4024655	wtr 294
295	GSR IR2-7-R13-SU1-Y2	Weed Tolerant Rice 1 (RP2)	Zhong 413 (DP7)	4024656	wtr 295
296	GSR IR2-7-R3-S1-L2	Weed Tolerant Rice 1 (RP2)	Zhong 413 (DP7)	4024637	wtr 296
297	GSR IR2-7-R3-S1-R2	Weed Tolerant Rice 1 (RP2)	Zhong 413 (DP7)	4024638	wtr 297
298	GSR IR2-7-R4-S2-L2	Weed Tolerant Rice 1 (RP2)	Zhong 413 (DP7)	4024639	wtr 298
299	GSR IR2-7-R4-S2-R2	Weed Tolerant Rice 1 (RP2)	Zhong 413 (DP7)	4024640	wtr 299
300	GSR IR2-7-R4-S2-Y2	Weed Tolerant Rice 1 (RP2)	Zhong 413 (DP7)	4024641	wtr 300
301	GSR IR2-7-R5-DT1-L2	Weed Tolerant Rice 1 (RP2)	Zhong 413 (DP7)	4024642	wtr 301
302	GSR IR2-7-R5-DT1-R2	Weed Tolerant Rice 1 (RP2)	Zhong 413 (DP7)	4024643	wtr 302
303	GSR IR2-7-R5-DT1-Y2	Weed Tolerant Rice 1 (RP2)	Zhong 413 (DP7)	4024644	wtr 303
304	GSR IR2-7-R5-DT1-Y3	Weed Tolerant Rice 1 (RP2)	Zhong 413 (DP7)	4024645	wtr 304
305	GSR IR2-7-R5-DT1-Y4	Weed Tolerant Rice 1 (RP2)	Zhong 413 (DP7)	4024646	wtr 305
306	GSR IR2-7-R5-Y1-L2	Weed Tolerant Rice 1 (RP2)	Zhong 413 (DP7)	4024647	wtr 306
307	GSR IR2-7-R5-Y1-L3	Weed Tolerant Rice 1 (RP2)	Zhong 413 (DP7)	4024648	wtr 307
308	GSR IR2-7-R5-Y1-R2	Weed Tolerant Rice 1 (RP2)	Zhong 413 (DP7)	4024649	wtr 308
309	GSR IR2-7-R5-Y1-R3	Weed Tolerant Rice 1 (RP2)	Zhong 413 (DP7)	4024650	wtr 309
310	GSR IR2-7-R5-Y1-Y2	Weed Tolerant Rice 1 (RP2)	Zhong 413 (DP7)	4024651	wtr 310
311	GSR IR2-7-Y11-SU3-L2	Weed Tolerant Rice 1 (RP2)	Zhong 413 (DP7)	4002430	wtr 311
312	GSR IR2-7-Y11-SU3-R2	Weed Tolerant Rice 1 (RP2)	Zhong 413 (DP7)	4020971	wtr 312
313	GSR IR2-7-Y11-SU3-Y2	Weed Tolerant Rice 1 (RP2)	Zhong 413 (DP7)	4002431	wtr 313
314	GSR IR2-7-Y13-S1-L2	Weed Tolerant Rice 1 (RP2)	Zhong 413 (DP7)	4002432	wtr 314
315	GSR IR2-7-Y13-S1-R2	Weed Tolerant Rice 1 (RP2)	Zhong 413 (DP7)	4002433	wtr 315
316	GSR IR2-7-Y2-SU1-L2	Weed Tolerant Rice 1 (RP2)	Zhong 413 (DP7)	4024657	wtr 316
317	GSR IR2-7-Y2-SU1-R2	Weed Tolerant Rice 1 (RP2)	Zhong 413 (DP7)	4024658	wtr 317
318	GSR IR2-7-Y2-SU1-Y2	Weed Tolerant Rice 1 (RP2)	Zhong 413 (DP7)	4024659	wtr 318
319	GSR IR2-8-L15-S2-L2	Weed Tolerant Rice 1 (RP2)	Khazar (DP8)	4002434	wtr 319
320	GSR IR2-8-L5-S1-L2	Weed Tolerant Rice 1 (RP2)	Khazar (DP8)	4024660	wtr 320
321	GSR IR2-8-L5-S1-R2	Weed Tolerant Rice 1 (RP2)	Khazar (DP8)	4024661	wtr 321
322	GSR IR2-8-L5-S1-Y2	Weed Tolerant Rice 1 (RP2)	Khazar (DP8)	4024662	wtr 322
323	GSR IR2-8-L9-SU1-L2	Weed Tolerant Rice 1 (RP2)	Khazar (DP8)	4024663	wtr 323
324	GSR IR2-8-L9-SU1-R2	Weed Tolerant Rice 1 (RP2)	Khazar (DP8)	4024664	wtr 324
325	GSR IR2-8-L9-SU1-Y3	Weed Tolerant Rice 1 (RP2)	Khazar (DP8)	4024667	wtr 325
326	GSR IR2-8-L9-SU3-L2	Weed Tolerant Rice 1 (RP2)	Khazar (DP8)	4024668	wtr 326
327	GSR IR2-8-L9-SU3-R2	Weed Tolerant Rice 1 (RP2)	Khazar (DP8)	4024670	wtr 327
328	GSR IR2-8-L9-SU3-Y2	Weed Tolerant Rice 1 (RP2)	Khazar (DP8)	4024672	wtr 328
329	GSR IR2-8-Y10-Y1-L2	Weed Tolerant Rice 1 (RP2)	Khazar (DP8)	4020975	wtr 329
330	GSR IR2-8-Y10-Y1-R2	Weed Tolerant Rice 1 (RP2)	Khazar (DP8)	4002435	wtr 330
331	GSR IR2-8-Y10-Y1-Y2	Weed Tolerant Rice 1 (RP2)	Khazar (DP8)	4020976	wtr 331
332	GSR IR2-8-Y12-DT1-L2	Weed Tolerant Rice 1 (RP2)	Khazar (DP8)	4022470	wtr 332
333	GSR IR2-8-Y12-DT1-R2	Weed Tolerant Rice 1 (RP2)	Khazar (DP8)	4022471	wtr 333
334	GSR IR2-8-Y12-DT1-Y2	Weed Tolerant Rice 1 (RP2)	Khazar (DP8)	4022472	wtr 334
335	GSR IR2-8-Y14-SU1-L2	Weed Tolerant Rice 1 (RP2)	Khazar (DP8)	4002437	wtr 335
336	GSR IR2-8-Y14-SU1-R2	Weed Tolerant Rice 1 (RP2)	Khazar (DP8)	4020977	wtr 336
337	GSR IR2-8-Y14-SU1-Y2	Weed Tolerant Rice 1 (RP2)	Khazar (DP8)	4020978	wtr 337
338	GSR IR2-8-Y14-SU2-L2	Weed Tolerant Rice 1 (RP2)	Khazar (DP8)	4022473	wtr 338
339	GSR IR2-8-Y14-SU2-R2	Weed Tolerant Rice 1 (RP2)	Khazar (DP8)	4022474	wtr 339
340	GSR IR2-8-Y14-SU3-L2	Weed Tolerant Rice 1 (RP2)	Khazar (DP8)	4002438	wtr 340
341	GSR IR2-8-Y14-SU3-R2	Weed Tolerant Rice 1 (RP2)	Khazar (DP8)	4002439	wtr 341
342	GSR IR2-8-Y14-SU3-Y2	Weed Tolerant Rice 1 (RP2)	Khazar (DP8)	4002440	wtr 342
343	GSR IR2-8-Y5-SU1-L2	Weed Tolerant Rice 1 (RP2)	Khazar (DP8)	4002441	wtr 343
344	GSR IR2-8-Y5-SU1-R2	Weed Tolerant Rice 1 (RP2)	Khazar (DP8)	4020972	wtr 344
345	GSR IR2-8-Y5-SU1-Y2	Weed Tolerant Rice 1 (RP2)	Khazar (DP8)	4020973	wtr 345
346	GSR IR2-8-Y5-SU1-Y3	Weed Tolerant Rice 1 (RP2)	Khazar (DP8)	4020974	wtr 346
347	GSR IR2-9-L1-L1-L2	Weed Tolerant Rice 1 (RP2)	BG 300 (DP9)	4020979	wtr 347
348	GSR IR2-9-L1-L1-L3	Weed Tolerant Rice 1 (RP2)	BG 300 (DP9)	4020980	wtr 348
349	GSR IR2-9-L1-L1-R2	Weed Tolerant Rice 1 (RP2)	BG 300 (DP9)	4020981	wtr 349
350	GSR IR2-9-L1-L1-Y2	Weed Tolerant Rice 1 (RP2)	BG 300 (DP9)	4002442	wtr 350
351	GSR IR2-9-L1-L2-L2	Weed Tolerant Rice 1 (RP2)	BG 300 (DP9)	4022475	wtr 351
352	GSR IR2-9-L1-L2-R2	Weed Tolerant Rice 1 (RP2)	BG 300 (DP9)	4022476	wtr 352
353	GSR IR2-9-L1-L2-Y2	Weed Tolerant Rice 1 (RP2)	BG 300 (DP9)	4022477	wtr 353
354	GSR IR2-9-L1-L2-Y3	Weed Tolerant Rice 1 (RP2)	BG 300 (DP9)	4022478	wtr 354
355	GSR IR2-9-L1-L3-L2	Weed Tolerant Rice 1 (RP2)	BG 300 (DP9)	4002443	wtr 355
356	GSR IR2-9-L1-L3-L3	Weed Tolerant Rice 1 (RP2)	BG 300 (DP9)	4020982	wtr 356
357	GSR IR2-9-L1-L3-R2	Weed Tolerant Rice 1 (RP2)	BG 300 (DP9)	4002444	wtr 357
358	GSR IR2-9-L1-L3-Y2	Weed Tolerant Rice 1 (RP2)	BG 300 (DP9)	4020983	wtr 358
359	GSR IR2-9-L11-SU1-L2	Weed Tolerant Rice 1 (RP2)	BG 300 (DP9)	4024676	wtr 359
360	GSR IR2-9-L11-SU1-R2	Weed Tolerant Rice 1 (RP2)	BG 300 (DP9)	4024677	wtr 360
361	GSR IR2-9-L11-SU1-R3	Weed Tolerant Rice 1 (RP2)	BG 300 (DP9)	4024678	wtr 361
362	GSR IR2-9-L14-Y1-L2	Weed Tolerant Rice 1 (RP2)	BG 300 (DP9)	4024679	wtr 362
363	GSR IR2-9-L14-Y1-R2	Weed Tolerant Rice 1 (RP2)	BG 300 (DP9)	4024680	wtr 363
364	GSR IR2-9-L5-U1-L2	Weed Tolerant Rice 1 (RP2)	BG 300 (DP9)	4024673	wtr 364
365	GSR IR2-9-L5-U1-R2	Weed Tolerant Rice 1 (RP2)	BG 300 (DP9)	4024674	wtr 365
366	GSR IR2-9-L5-U1-Y2	Weed Tolerant Rice 1 (RP2)	BG 300 (DP9)	4024675	wtr 366
367	GSR IR2-9-L9-SU2-L2	Weed Tolerant Rice 1 (RP2)	BG 300 (DP9)	4002445	wtr 367
368	GSR IR2-9-L9-SU2-R2	Weed Tolerant Rice 1 (RP2)	BG 300 (DP9)	4002446	wtr 368
369	GSR IR2-9-R1-SU3-L2	Weed Tolerant Rice 1 (RP2)	BG 300 (DP9)	4002447	wtr 369
370	GSR IR2-9-R1-SU3-R2	Weed Tolerant Rice 1 (RP2)	BG 300 (DP9)	4002448	wtr 370
371	GSR IR2-9-R1-SU3-Y2	Weed Tolerant Rice 1 (RP2)	BG 300 (DP9)	4002449	wtr 371
372	GSR IR2-9-R1-U1-L2	Weed Tolerant Rice 1 (RP2)	BG 300 (DP9)	4022479	wtr 372
373	GSR IR2-9-R1-U1-R2	Weed Tolerant Rice 1 (RP2)	BG 300 (DP9)	4022480	wtr 373
374	GSR IR2-9-R1-U1-Y2	Weed Tolerant Rice 1 (RP2)	BG 300 (DP9)	4022481	wtr 374
375	GSR IR2-9-R10-Y1-L2	Weed Tolerant Rice 1 (RP2)	BG 300 (DP9)	4020990	wtr 375
376	GSR IR2-9-R10-Y1-R2	Weed Tolerant Rice 1 (RP2)	BG 300 (DP9)	4002450	wtr 376
377	GSR IR2-9-R10-Y1-Y2	Weed Tolerant Rice 1 (RP2)	BG 300 (DP9)	4020890	wtr 377
378	GSR IR2-9-R10-Y1-Y3	Weed Tolerant Rice 1 (RP2)	BG 300 (DP9)	4020991	wtr 378
379	GSR IR2-9-R11-U1-L2	Weed Tolerant Rice 1 (RP2)	BG 300 (DP9)	4024681	wtr 379
380	GSR IR2-9-R11-U1-R2	Weed Tolerant Rice 1 (RP2)	BG 300 (DP9)	4024682	wtr 380
381	GSR IR2-9-R13-U1-L2	Weed Tolerant Rice 1 (RP2)	BG 300 (DP9)	4020992	wtr 381
382	GSR IR2-9-R13-U1-L3	Weed Tolerant Rice 1 (RP2)	BG 300 (DP9)	4020993	wtr 382
383	GSR IR2-9-R13-U1-R2	Weed Tolerant Rice 1 (RP2)	BG 300 (DP9)	4002451	wtr 383
384	GSR IR2-9-R13-U1-Y2	Weed Tolerant Rice 1 (RP2)	BG 300 (DP9)	4020994	wtr 384
385	GSR IR2-9-R13-U2-L2	Weed Tolerant Rice 1 (RP2)	BG 300 (DP9)	4002452	wtr 385
386	GSR IR2-9-R13-U2-L3	Weed Tolerant Rice 1 (RP2)	BG 300 (DP9)	4002453	wtr 386
387	GSR IR2-9-R13-U2-R2	Weed Tolerant Rice 1 (RP2)	BG 300 (DP9)	4020995	wtr 387
388	GSR IR2-9-R13-U2-Y2	Weed Tolerant Rice 1 (RP2)	BG 300 (DP9)	4020996	wtr 388
389	GSR IR2-9-R13-Y1-L2	Weed Tolerant Rice 1 (RP2)	BG 300 (DP9)	4022482	wtr 389
390	GSR IR2-9-R13-Y1-R2	Weed Tolerant Rice 1 (RP2)	BG 300 (DP9)	4022351	wtr 390
391	GSR IR2-9-R14-Y1-L2	Weed Tolerant Rice 1 (RP2)	BG 300 (DP9)	4020997	wtr 391
392	GSR IR2-9-R14-Y1-R2	Weed Tolerant Rice 1 (RP2)	BG 300 (DP9)	4002454	wtr 392
393	GSR IR2-9-R14-Y1-Y2	Weed Tolerant Rice 1 (RP2)	BG 300 (DP9)	4020998	wtr 393
394	GSR IR2-9-R15-SU2-L2	Weed Tolerant Rice 1 (RP2)	BG 300 (DP9)	4020999	wtr 394
395	GSR IR2-9-R15-SU2-R2	Weed Tolerant Rice 1 (RP2)	BG 300 (DP9)	4002455	wtr 395
396	GSR IR2-9-R15-SU2-Y2	Weed Tolerant Rice 1 (RP2)	BG 300 (DP9)	4021000	wtr 396
397	GSR IR2-9-R2-SU3-L2	Weed Tolerant Rice 1 (RP2)	BG 300 (DP9)	4020984	wtr 397
398	GSR IR2-9-R2-SU3-R2	Weed Tolerant Rice 1 (RP2)	BG 300 (DP9)	4002456	wtr 398
399	GSR IR2-9-R2-SU3-Y2	Weed Tolerant Rice 1 (RP2)	BG 300 (DP9)	4020985	wtr 399
400	GSR IR2-9-R4-U1-L2	Weed Tolerant Rice 1 (RP2)	BG 300 (DP9)	4020986	wtr 400
401	GSR IR2-9-R4-U1-R2	Weed Tolerant Rice 1 (RP2)	BG 300 (DP9)	4002457	wtr 401
402	GSR IR2-9-R6-N1-L2	Weed Tolerant Rice 1 (RP2)	BG 300 (DP9)	4020987	wtr 402
403	GSR IR2-9-R6-N1-R2	Weed Tolerant Rice 1 (RP2)	BG 300 (DP9)	4002458	wtr 403
404	GSR IR2-9-R6-N1-Y2	Weed Tolerant Rice 1 (RP2)	BG 300 (DP9)	4020988	wtr 404
405	GSR IR2-9-R8-L1-L2	Weed Tolerant Rice 1 (RP2)	BG 300 (DP9)	4002459	wtr 405
406	GSR IR2-9-R8-L1-R2	Weed Tolerant Rice 1 (RP2)	BG 300 (DP9)	4020989	wtr 406
407	GSR IR2-10-L1-S1-L2	Weed Tolerant Rice 1 (RP2)	OM 997 (DP10)	4022483	wtr 407
408	GSR IR2-10-L1-S1-R2	Weed Tolerant Rice 1 (RP2)	OM 997 (DP10)	4022484	wtr 408
409	GSR IR2-10-L1-S1-Y2	Weed Tolerant Rice 1 (RP2)	OM 997 (DP10)	4022485	wtr 409
410	GSR IR2-10-L1-S2-L2	Weed Tolerant Rice 1 (RP2)	OM 997 (DP10)	4022486	wtr 410
411	GSR IR2-10-L1-S2-R2	Weed Tolerant Rice 1 (RP2)	OM 997 (DP10)	4022487	wtr 411
412	GSR IR2-10-L1-Y1-L2	Weed Tolerant Rice 1 (RP2)	OM 997 (DP10)	4002357	wtr 412
413	GSR IR2-10-L1-Y1-R2	Weed Tolerant Rice 1 (RP2)	OM 997 (DP10)	4021001	wtr 413
414	GSR IR2-10-L12-S1-L2	Weed Tolerant Rice 1 (RP2)	OM 997 (DP10)	4024687	wtr 414
415	GSR IR2-10-L12-S1-R2	Weed Tolerant Rice 1 (RP2)	OM 997 (DP10)	4024688	wtr 415
416	GSR IR2-10-L12-S1-Y2	Weed Tolerant Rice 1 (RP2)	OM 997 (DP10)	4024689	wtr 416
417	GSR IR2-10-L5-Y1-L2	Weed Tolerant Rice 1 (RP2)	OM 997 (DP10)	4024683	wtr 417
418	GSR IR2-10-L5-Y1-R2	Weed Tolerant Rice 1 (RP2)	OM 997 (DP10)	4024684	wtr 418
419	GSR IR2-10-L5-Y1-R3	Weed Tolerant Rice 1 (RP2)	OM 997 (DP10)	4024685	wtr 419
420	GSR IR2-10-L5-Y1-Y2	Weed Tolerant Rice 1 (RP2)	OM 997 (DP10)	4024686	wtr 420
421	GSR IR2-10-L8-L1-L2	Weed Tolerant Rice 1 (RP2)	OM 997 (DP10)	4002358	wtr 421
422	GSR IR2-10-L8-L1-R2	Weed Tolerant Rice 1 (RP2)	OM 997 (DP10)	4021002	wtr 422
423	GSR IR2-10-L8-L1-R3	Weed Tolerant Rice 1 (RP2)	OM 997 (DP10)	4021003	wtr 423
424	GSR IR2-10-L8-L1-Y2	Weed Tolerant Rice 1 (RP2)	OM 997 (DP10)	4021004	wtr 424
425	GSR IR2-10-L8-S1-L2	Weed Tolerant Rice 1 (RP2)	OM 997 (DP10)	4022488	wtr 425
426	GSR IR2-10-L8-S1-Y2	Weed Tolerant Rice 1 (RP2)	OM 997 (DP10)	4022489	wtr 426
427	GSR IR2-10-L8-S1-Y3	Weed Tolerant Rice 1 (RP2)	OM 997 (DP10)	4022490	wtr 427
428	GSR IR2-10-R11-Y1-L2	Weed Tolerant Rice 1 (RP2)	OM 997 (DP10)	4024694	wtr 428
429	GSR IR2-10-R11-Y1-R2	Weed Tolerant Rice 1 (RP2)	OM 997 (DP10)	4024695	wtr 429
430	GSR IR2-10-R11-Y1-Y2	Weed Tolerant Rice 1 (RP2)	OM 997 (DP10)	4024696	wtr 430
431	GSR IR2-10-R16-L1-L2	Weed Tolerant Rice 1 (RP2)	OM 997 (DP10)	4021006	wtr 431
432	GSR IR2-10-R16-L1-R2	Weed Tolerant Rice 1 (RP2)	OM 997 (DP10)	4002359	wtr 432
433	GSR IR2-10-R16-L1-Y2	Weed Tolerant Rice 1 (RP2)	OM 997 (DP10)	4002360	wtr 433
434	GSR IR2-10-R2-S2-L2	Weed Tolerant Rice 1 (RP2)	OM 997 (DP10)	4024690	wtr 434
435	GSR IR2-10-R2-S2-R2	Weed Tolerant Rice 1 (RP2)	OM 997 (DP10)	4024691	wtr 435
436	GSR IR2-10-R6-S2-L2	Weed Tolerant Rice 1 (RP2)	OM 997 (DP10)	4024692	wtr 436
437	GSR IR2-10-R6-S2-R2	Weed Tolerant Rice 1 (RP2)	OM 997 (DP10)	4024693	wtr 437
438	GSR IR2-10-R8-S1-L2	Weed Tolerant Rice 1 (RP2)	OM 997 (DP10)	4002361	wtr 438
439	GSR IR2-10-R8-S1-R2	Weed Tolerant Rice 1 (RP2)	OM 997 (DP10)	4021005	wtr 439
440	GSR IR2-10-R8-S1-Y2	Weed Tolerant Rice 1 (RP2)	OM 997 (DP10)	4002362	wtr 440
441	GSR IR2-10-R8-S2-L2	Weed Tolerant Rice 1 (RP2)	OM 997 (DP10)	4022491	wtr 441
442	GSR IR2-10-R8-S2-R2	Weed Tolerant Rice 1 (RP2)	OM 997 (DP10)	4022492	wtr 442
443	GSR IR2-10-R8-S2-R3	Weed Tolerant Rice 1 (RP2)	OM 997 (DP10)	4022493	wtr 443
444	GSR IR2-10-R8-S2-Y2	Weed Tolerant Rice 1 (RP2)	OM 997 (DP10)	4022494	wtr 444
445	GSR IR2-10-Y11-Y1-L2	Weed Tolerant Rice 1 (RP2)	OM 997 (DP10)	4024700	wtr 445
446	GSR IR2-10-Y11-Y1-R2	Weed Tolerant Rice 1 (RP2)	OM 997 (DP10)	4024701	wtr 446
447	GSR IR2-10-Y11-Y1-Y2	Weed Tolerant Rice 1 (RP2)	OM 997 (DP10)	4024702	wtr 447
448	GSR IR2-10-Y15-Y1-L2	Weed Tolerant Rice 1 (RP2)	OM 997 (DP10)	4024703	wtr 448
449	GSR IR2-10-Y15-Y1-R2	Weed Tolerant Rice 1 (RP2)	OM 997 (DP10)	4024704	wtr 449
450	GSR IR2-10-Y15-Y1-Y2	Weed Tolerant Rice 1 (RP2)	OM 997 (DP10)	4024705	wtr 450
451	GSR IR2-10-Y16-S1-L2	Weed Tolerant Rice 1 (RP2)	OM 997 (DP10)	4024706	wtr 451
452	GSR IR2-10-Y16-S1-R2	Weed Tolerant Rice 1 (RP2)	OM 997 (DP10)	4024707	wtr 452
453	GSR IR2-10-Y16-S1-Y2	Weed Tolerant Rice 1 (RP2)	OM 997 (DP10)	4024708	wtr 453
454	GSR IR2-10-Y2-S1-L2	Weed Tolerant Rice 1 (RP2)	OM 997 (DP10)	4024697	wtr 454
455	GSR IR2-10-Y2-S1-R2	Weed Tolerant Rice 1 (RP2)	OM 997 (DP10)	4024698	wtr 455
456	GSR IR2-10-Y2-S1-Y2	Weed Tolerant Rice 1 (RP2)	OM 997 (DP10)	4024699	wtr 456
457	GSR IR2-10-Y5-L1-L2	Weed Tolerant Rice 1 (RP2)	OM 997 (DP10)	4021007	wtr 457
458	GSR IR2-10-Y5-L1-L3	Weed Tolerant Rice 1 (RP2)	OM 997 (DP10)	4021008	wtr 458
459	GSR IR2-10-Y5-L1-R2	Weed Tolerant Rice 1 (RP2)	OM 997 (DP10)	4021009	wtr 459
460	GSR IR2-10-Y5-L1-Y2	Weed Tolerant Rice 1 (RP2)	OM 997 (DP10)	4021010	wtr 460
461	GSR IR2-10-Y5-L1-Y3	Weed Tolerant Rice 1 (RP2)	OM 997 (DP10)	4002363	wtr 461
462	GSR IR2-12-R1-Y1-L2	Weed Tolerant Rice 1 (RP2)	Basmati-385 (DP12)	4024724	wtr 462
463	GSR IR2-12-R1-Y1-R2	Weed Tolerant Rice 1 (RP2)	Basmati-385 (DP12)	4024725	wtr 463
464	GSR IR2-12-R1-Y1-Y2	Weed Tolerant Rice 1 (RP2)	Basmati-385 (DP12)	4024726	wtr 464
465	GSR IR2-12-R17-L1-L2	Weed Tolerant Rice 1 (RP2)	Basmati-385 (DP12)	4024727	wtr 465
466	GSR IR2-12-R17-L1-R2	Weed Tolerant Rice 1 (RP2)	Basmati-385 (DP12)	4024728	wtr 466
467	GSR IR2-12-R17-L1-R3	Weed Tolerant Rice 1 (RP2)	Basmati-385 (DP12)	4024729	wtr 467
468	GSR IR2-12-R17-L1-Y2	Weed Tolerant Rice 1 (RP2)	Basmati-385 (DP12)	4024730	wtr 468
469	GSR IR2-12-R5-Y1-L2	Weed Tolerant Rice 1 (RP2)	Basmati-385 (DP12)	4002367	wtr 469
470	GSR IR2-12-R5-Y1-R2	Weed Tolerant Rice 1 (RP2)	Basmati-385 (DP12)	4021014	wtr 470
471	GSR IR2-12-R5-Y1-Y2	Weed Tolerant Rice 1 (RP2)	Basmati-385 (DP12)	4021015	wtr 471
472	GSR IR2-12-Y1-U1-L2	Weed Tolerant Rice 1 (RP2)	Basmati-385 (DP12)	4021016	wtr 472
473	GSR IR2-12-Y1-U1-R2	Weed Tolerant Rice 1 (RP2)	Basmati-385 (DP12)	4002368	wtr 473
474	GSR IR2-12-Y1-U1-Y2	Weed Tolerant Rice 1 (RP2)	Basmati-385 (DP12)	4021017	wtr 474
475	GSR IR2-12-Y1-U2-L2	Weed Tolerant Rice 1 (RP2)	Basmati-385 (DP12)	4022495	wtr 475
476	GSR IR2-12-Y1-U2-R2	Weed Tolerant Rice 1 (RP2)	Basmati-385 (DP12)	4022496	wtr 476
477	GSR IR2-12-Y1-U2-Y2	Weed Tolerant Rice 1 (RP2)	Basmati-385 (DP12)	4022497	wtr 477
478	GSR IR2-12-Y15-Y1-L2	Weed Tolerant Rice 1 (RP2)	Basmati-385 (DP12)	4022498	wtr 478
479	GSR IR2-12-Y15-Y1-R2	Weed Tolerant Rice 1 (RP2)	Basmati-385 (DP12)	4022499	wtr 479
480	GSR IR2-12-Y15-Y1-Y2	Weed Tolerant Rice 1 (RP2)	Basmati-385 (DP12)	4022500	wtr 480
481	GSR IR2-12-Y15-Y2-L2	Weed Tolerant Rice 1 (RP2)	Basmati-385 (DP12)	4021018	wtr 481
482	GSR IR2-12-Y15-Y2-L3	Weed Tolerant Rice 1 (RP2)	Basmati-385 (DP12)	4021019	wtr 482
483	GSR IR2-12-Y15-Y2-R2	Weed Tolerant Rice 1 (RP2)	Basmati-385 (DP12)	4021020	wtr 483
484	GSR IR2-12-Y15-Y2-Y2	Weed Tolerant Rice 1 (RP2)	Basmati-385 (DP12)	4002369	wtr 484
485	GSR IR2-12-Y17-Y1-L2	Weed Tolerant Rice 1 (RP2)	Basmati-385 (DP12)	4002370	wtr 485
486	GSR IR2-12-Y17-Y1-R2	Weed Tolerant Rice 1 (RP2)	Basmati-385 (DP12)	4002371	wtr 486
487	GSR IR2-12-Y17-Y1-Y2	Weed Tolerant Rice 1 (RP2)	Basmati-385 (DP12)	4021021	wtr 487
488	GSR IR2-12-Y4-Y1-L2	Weed Tolerant Rice 1 (RP2)	Basmati-385 (DP12)	4024731	wtr 488
489	GSR IR2-12-Y4-Y1-R2	Weed Tolerant Rice 1 (RP2)	Basmati-385 (DP12)	4024732	wtr 489
490	GSR IR2-12-Y4-Y1-R3	Weed Tolerant Rice 1 (RP2)	Basmati-385 (DP12)	4024733	wtr 490
491	GSR IR2-12-Y6-Y1-L2	Weed Tolerant Rice 1 (RP2)	Basmati-385 (DP12)	4024734	wtr 491
492	GSR IR2-12-Y6-Y1-R2	Weed Tolerant Rice 1 (RP2)	Basmati-385 (DP12)	4024735	wtr 492
493	GSR IR2-17-L10-SU2-L2	Weed Tolerant Rice 1 (RP2)	M 401 (DP17)	4024742	wtr 493
494	GSR IR2-17-L10-SU2-R2	Weed Tolerant Rice 1 (RP2)	M 401 (DP17)	4024743	wtr 494
495	GSR IR2-17-L10-SU2-R3	Weed Tolerant Rice 1 (RP2)	M 401 (DP17)	4024744	wtr 495
496	GSR IR2-17-L10-SU2-Y2	Weed Tolerant Rice 1 (RP2)	M 401 (DP17)	4024745	wtr 496
497	GSR IR2-17-L10-SU2-Y3	Weed Tolerant Rice 1 (RP2)	M 401 (DP17)	4024746	wtr 497
498	GSR IR2-17-L15-U1-L2	Weed Tolerant Rice 1 (RP2)	M 401 (DP17)	4002381	wtr 498
499	GSR IR2-17-L15-U1-Y2	Weed Tolerant Rice 1 (RP2)	M 401 (DP17)	4002382	wtr 499
500	GSR IR2-17-L9-SU2-L2	Weed Tolerant Rice 1 (RP2)	M 401 (DP17)	4021035	wtr 500
501	GSR IR2-17-L9-SU2-R2	Weed Tolerant Rice 1 (RP2)	M 401 (DP17)	4002383	wtr 501
502	GSR IR2-17-L9-SU2-Y2	Weed Tolerant Rice 1 (RP2)	M 401 (DP17)	4021036	wtr 502
503	GSR IR2-17-R1-SU1-L2	Weed Tolerant Rice 1 (RP2)	M 401 (DP17)	4024747	wtr 503
504	GSR IR2-17-R1-SU1-R2	Weed Tolerant Rice 1 (RP2)	M 401 (DP17)	4024748	wtr 504
505	GSR IR2-17-R1-SU1-Y2	Weed Tolerant Rice 1 (RP2)	M 401 (DP17)	4024749	wtr 505
506	GSR IR2-17-R14-L1-L2	Weed Tolerant Rice 1 (RP2)	M 401 (DP17)	4002384	wtr 506
507	GSR IR2-17-R14-L1-R2	Weed Tolerant Rice 1 (RP2)	M 401 (DP17)	4002385	wtr 507
508	GSR IR2-5-L10-Y1-Y2	Weed Tolerant Rice 1 (RP2)	Feng-Ai-Zan (DP5)	4002411	wtr 508
509	GSR IR2-17-R14-L2-L2	Weed Tolerant Rice 1 (RP2)	M 401 (DP17)	4002386	wtr 509
510	GSR IR2-17-R14-L2-L3	Weed Tolerant Rice 1 (RP2)	M 401 (DP17)	4021038	wtr 510
511	GSR IR2-17-R14-L2-R2	Weed Tolerant Rice 1 (RP2)	M 401 (DP17)	4021039	wtr 511
512	GSR IR2-17-R14-L2-Y2	Weed Tolerant Rice 1 (RP2)	M 401 (DP17)	4021040	wtr 512
513	GSR IR2-17-R15-Y1-L2	Weed Tolerant Rice 1 (RP2)	M 401 (DP17)	4021041	wtr 513
514	GSR IR2-17-R15-Y1-R2	Weed Tolerant Rice 1 (RP2)	M 401 (DP17)	4002387	wtr 514
515	GSR IR2-17-R15-Y1-Y2	Weed Tolerant Rice 1 (RP2)	M 401 (DP17)	4021042	wtr 515
516	GSR IR2-17-R3-DT1-L2	Weed Tolerant Rice 1 (RP2)	M 401 (DP17)	4022501	wtr 516
517	GSR IR2-17-R3-DT1-R2	Weed Tolerant Rice 1 (RP2)	M 401 (DP17)	4022502	wtr 517
518	GSR IR2-17-Y10-Y1-L2	Weed Tolerant Rice 1 (RP2)	M 401 (DP17)	4021043	wtr 518
519	GSR IR2-17-Y10-Y1-L3	Weed Tolerant Rice 1 (RP2)	M 401 (DP17)	4002389	wtr 519
520	GSR IR2-17-Y10-Y1-R2	Weed Tolerant Rice 1 (RP2)	M 401 (DP17)	4021044	wtr 520
521	GSR IR2-17-Y10-Y1-Y2	Weed Tolerant Rice 1 (RP2)	M 401 (DP17)	4021045	wtr 521
522	GSR IR2-17-Y14-DT1-L2	Weed Tolerant Rice 1 (RP2)	M 401 (DP17)	4022504	wtr 522
523	GSR IR2-17-Y14-DT1-R2	Weed Tolerant Rice 1 (RP2)	M 401 (DP17)	4022505	wtr 523
524	GSR IR2-17-Y14-DT1-Y2	Weed Tolerant Rice 1 (RP2)	M 401 (DP17)	4022506	wtr 524
525	GSR IR2-17-Y17-Y1-L2	Weed Tolerant Rice 1 (RP2)	M 401 (DP17)	4002392	wtr 525
526	GSR IR2-17-Y17-Y1-Y2	Weed Tolerant Rice 1 (RP2)	M 401 (DP17)	4021046	wtr 526
527	GSR IR2-19-L10-SU2-L2	Weed Tolerant Rice 1 (RP2)	X 21 (DP19)	4024753	wtr 527
528	GSR IR2-19-L10-SU2-Y2	Weed Tolerant Rice 1 (RP2)	X 21 (DP19)	4024754	wtr 528
529	GSR IR2-19-L11-SU3-L2	Weed Tolerant Rice 1 (RP2)	X 21 (DP19)	4024755	wtr 529
530	GSR IR2-19-L11-SU3-Y2	Weed Tolerant Rice 1 (RP2)	X 21 (DP19)	4024756	wtr 530
531	GSR IR2-19-L12-L1-L2	Weed Tolerant Rice 1 (RP2)	X 21 (DP19)	4024757	wtr 531
532	GSR IR2-19-L12-L1-Y2	Weed Tolerant Rice 1 (RP2)	X 21 (DP19)	4024758	wtr 532
533	GSR IR2-19-L15-Y1-L2	Weed Tolerant Rice 1 (RP2)	X 21 (DP19)	4002393	wtr 533
534	GSR IR2-19-L15-Y1-R2	Weed Tolerant Rice 1 (RP2)	X 21 (DP19)	4002394	wtr 534
535	GSR IR2-19-L15-Y1-Y2	Weed Tolerant Rice 1 (RP2)	X 21 (DP19)	4021050	wtr 535
536	GSR IR2-19-L4-SU1-L2	Weed Tolerant Rice 1 (RP2)	X 21 (DP19)	4021047	wtr 536
537	GSR IR2-19-L4-SU1-R2	Weed Tolerant Rice 1 (RP2)	X 21 (DP19)	4021048	wtr 537
538	GSR IR2-19-L4-SU1-Y2	Weed Tolerant Rice 1 (RP2)	X 21 (DP19)	4002395	wtr 538
539	GSR IR2-19-L4-SU1-Y3	Weed Tolerant Rice 1 (RP2)	X 21 (DP19)	4021049	wtr 539
540	GSR IR2-19-L4-SU2-L2	Weed Tolerant Rice 1 (RP2)	X 21 (DP19)	4022507	wtr 540
541	GSR IR2-19-L4-SU2-R2	Weed Tolerant Rice 1 (RP2)	X 21 (DP19)	4022508	wtr 541
542	GSR IR2-19-L4-SU2-Y2	Weed Tolerant Rice 1 (RP2)	X 21 (DP19)	4022509	wtr 542
543	GSR IR2-19-L9-SU1-L2	Weed Tolerant Rice 1 (RP2)	X 21 (DP19)	4024750	wtr 543
544	GSR IR2-19-L9-SU1-R2	Weed Tolerant Rice 1 (RP2)	X 21 (DP19)	4024751	wtr 544
545	GSR IR2-19-L9-SU1-Y2	Weed Tolerant Rice 1 (RP2)	X 21 (DP19)	4024752	wtr 545
546	GSR IR2-19-R10-Y1-L2	Weed Tolerant Rice 1 (RP2)	X 21 (DP19)	4002396	wtr 546
547	GSR IR2-19-R10-Y1-Y2	Weed Tolerant Rice 1 (RP2)	X 21 (DP19)	4021056	wtr 547
548	GSR IR2-19-R2-SU2-L2	Weed Tolerant Rice 1 (RP2)	X 21 (DP19)	4002397	wtr 548
549	GSR IR2-19-R2-SU2-R2	Weed Tolerant Rice 1 (RP2)	X 21 (DP19)	4021051	wtr 549
550	GSR IR2-19-R2-SU2-Y2	Weed Tolerant Rice 1 (RP2)	X 21 (DP19)	4021052	wtr 550
551	GSR IR2-19-R8-L1-L2	Weed Tolerant Rice 1 (RP2)	X 21 (DP19)	4002398	wtr 551
552	GSR IR2-19-R8-L1-L3	Weed Tolerant Rice 1 (RP2)	X 21 (DP19)	4021053	wtr 552
553	GSR IR2-19-R8-L1-R2	Weed Tolerant Rice 1 (RP2)	X 21 (DP19)	4021054	wtr 553
554	GSR IR2-19-R8-L1-Y2	Weed Tolerant Rice 1 (RP2)	X 21 (DP19)	4021055	wtr 554
555	GSR IR2-19-Y13-S1-L2	Weed Tolerant Rice 1 (RP2)	X 21 (DP19)	4021059	wtr 555
556	GSR IR2-19-Y13-S1-R2	Weed Tolerant Rice 1 (RP2)	X 21 (DP19)	4002399	wtr 556
557	GSR IR2-19-Y13-S1-Y2	Weed Tolerant Rice 1 (RP2)	X 21 (DP19)	4021060	wtr 557
558	GSR IR2-19-Y14-L2-L2	Weed Tolerant Rice 1 (RP2)	X 21 (DP19)	4002400	wtr 558
559	GSR IR2-19-Y14-L2-R2	Weed Tolerant Rice 1 (RP2)	X 21 (DP19)	4021061	wtr 559
560	GSR IR2-19-Y14-L2-Y2	Weed Tolerant Rice 1 (RP2)	X 21 (DP19)	4021062	wtr 560
561	GSR IR2-19-Y5-SU1-L2	Weed Tolerant Rice 1 (RP2)	X 21 (DP19)	4021057	wtr 561
562	GSR IR2-19-Y5-SU1-L3	Weed Tolerant Rice 1 (RP2)	X 21 (DP19)	4021058	wtr 562
563	GSR IR2-19-Y5-SU1-Y2	Weed Tolerant Rice 1 (RP2)	X 21 (DP19)	4002401	wtr 563
564	Haoannong (1)		Donor Parent 1	1368841	DP 1
565	Cheng-Hui 448 (4)		Donor Parent 4	1357483	DP4
566	Feng-Ai-Zan (5)		Donor Parent 5	1857353	DP5
567	Y 134 (6)		Donor Parent 6	653416	DP6
568	Zhong 413 (7)		Donor Parent 7	999714	DP7
569	Khazar (8)		Donor Parent 8	167428	DP8
570	BG 300 (9)		Donor Parent 9	1857442	DP9
571	OM 997 (10)		Donor Parent 10	1857445	DP10
572	Basmati-385 (12)		Donor Parent 12	96018	DP12
573	M 401 (17)		Donor Parent 17	357031	DP17
574	X 21 (19)		Donor Parent 19	403783	DP19
575	Weed Tolerant Rice 1	Recipient Parent	Recipient Parent 2	2643636	RP2
576	GSR IR2-8-Y5-SU1-L2	Weed Tolerant Rice 1 (RP2)	Khazar (DP8)	4002441	wtr 576
